# Supplementary material for: Effects of Nicotine-Free E-Cigarettes on Gastrointestinal System: A Systematic Review
Source: Biomedicines. 2025 Aug 16;13(8):1998. doi: 10.3390/biomedicines13081998 (PMC12383567; doi:10.3390/biomedicines13081998)
Supplement: Supplementary file 1 [file biomedicines-13-01998-s001.zip]

Archive with 1 entries (1 files):
- biomedicines-3790454-supplementary.pdf
